# Supplementary material for: Genomic characterization and virulence gene profiling of Erysipelothrix rhusiopathiae isolated from widespread muskox mortalities in the Canadian Arctic Archipelago
Source: BMC Genomics. 2024 Jul 14;25:691. doi: 10.1186/s12864-024-10592-9 (PMC11247837; doi:10.1186/s12864-024-10592-9)
Supplement: Supplementary file 2 — Supplementary Material 2. Additional File 2. Table S5. Scoary results for the significant genes associated with the Arctic clone. [file 12864_2024_10592_MOESM2_ESM.csv]

Gene	Non-unique Gene name	Annotation	Number_pos_present_in	Number_neg_present_in	Number_pos_not_present_in	Number_neg_not_present_in	Sensitivity	Specificity	Odds_ratio	Naive_p	Bonferroni_p	Benjamini_H_p	Max_Pairwise_comparisons	Max_supporting_pairs	Max_opposing_pairs	Best_pairwise_comp_p	Worst_pairwise_comp_p
hhaIM_1		Modification methylase HhaI	28	0	0	31	100	100	inf	1.81E-17	4.09E-14	1.02E-14	3	3	0	0.25	0.25
group_541		hypothetical protein	28	0	0	31	100	100	inf	1.81E-17	4.09E-14	1.02E-14	3	3	0	0.25	0.25
group_1317		hypothetical protein	28	0	0	31	100	100	inf	1.81E-17	4.09E-14	1.02E-14	3	3	0	0.25	0.25
group_1692		hypothetical protein	28	0	0	31	100	100	inf	1.81E-17	4.09E-14	1.02E-14	3	3	0	0.25	0.25
group_1324		hypothetical protein	28	1	0	30	100	96.77419355	inf	5.24E-16	1.19E-12	1.70E-13	3	3	0	0.25	0.25
group_1703		hypothetical protein	28	1	0	30	100	96.77419355	inf	5.24E-16	1.19E-12	1.70E-13	3	3	0	0.25	0.25
group_1704		hypothetical protein	28	1	0	30	100	96.77419355	inf	5.24E-16	1.19E-12	1.70E-13	3	3	0	0.25	0.25
group_1699		hypothetical protein	27	1	1	30	96.42857143	96.77419355	810	1.57E-14	3.56E-11	4.45E-12	3	3	0	0.25	0.25
group_1325		hypothetical protein	28	3	0	28	100	90.32258065	inf	9.70E-14	2.20E-10	2.44E-11	3	3	0	0.25	0.25
hhaIM_2		Modification methylase HhaI	25	0	3	31	89.28571429	100	inf	1.08E-13	2.45E-10	2.45E-11	2	2	0	0.5	0.5
xerD_1		Tyrosine recombinase XerD	28	4	0	27	100	87.09677419	inf	8.93E-13	2.02E-09	1.55E-10	2	2	0	0.5	0.5
group_1600		hypothetical protein	28	4	0	27	100	87.09677419	inf	8.93E-13	2.02E-09	1.55E-10	3	3	0	0.25	0.25
group_1321		hypothetical protein	28	4	0	27	100	87.09677419	inf	8.93E-13	2.02E-09	1.55E-10	3	3	0	0.25	0.25
group_1330		hypothetical protein	27	3	1	28	96.42857143	90.32258065	252	2.36E-12	5.34E-09	3.81E-10	3	2	1	1	1
group_258	xly_1	Xanthan lyase	25	1	3	30	89.28571429	96.77419355	250	2.57E-12	5.83E-09	3.88E-10	3	3	0	0.25	0.25
group_1331		hypothetical protein	23	0	5	31	82.14285714	100	inf	6.82E-12	1.54E-08	8.63E-10	2	2	0	0.5	0.5
ydiS		Type-2 restriction enzyme BsuMI component YdiS	23	0	5	31	82.14285714	100	inf	6.82E-12	1.54E-08	8.63E-10	2	2	0	0.5	0.5
group_1328		hypothetical protein	28	5	0	26	100	83.87096774	inf	6.86E-12	1.55E-08	8.63E-10	3	3	0	0.25	0.25
group_522		hypothetical protein	27	4	1	27	96.42857143	87.09677419	182.25	1.92E-11	4.35E-08	2.29E-09	3	3	0	0.25	0.25
group_744	yyaP	putative protein YyaP	26	3	2	28	92.85714286	90.32258065	121.3333333	3.11E-11	7.04E-08	3.33E-09	3	2	2	1	1
xly_1		Xanthan lyase	3	29	25	2	10.71428571	6.451612903	0.008275862	3.24E-11	7.33E-08	3.33E-09	3	0	3	0.25	0.25
group_1326	polC_1	DNA polymerase III PolC-type	25	2	3	29	89.28571429	93.5483871	120.8333333	3.24E-11	7.33E-08	3.33E-09	3	3	0	0.25	0.25
group_868		hypothetical protein	28	6	0	25	100	80.64516129	inf	4.54E-11	1.03E-07	4.28E-09	3	3	0	0.25	0.25
group_1601		hypothetical protein	28	6	0	25	100	80.64516129	inf	4.54E-11	1.03E-07	4.28E-09	3	3	0	0.25	0.25
epsL		putative sugar transferase EpsL	28	7	0	24	100	77.41935484	inf	1.23E-10	2.77E-07	9.25E-09	3	3	0	0.25	0.25
group_865		hypothetical protein	28	7	0	24	100	77.41935484	inf	1.23E-10	2.77E-07	9.25E-09	2	2	0	0.5	0.5
group_1515		hypothetical protein	28	7	0	24	100	77.41935484	inf	1.23E-10	2.77E-07	9.25E-09	3	3	0	0.25	0.25
tarI'		Ribitol-5-phosphate cytidylyltransferase 2	28	7	0	24	100	77.41935484	inf	1.23E-10	2.77E-07	9.25E-09	3	3	0	0.25	0.25
arnB		UDP-4-amino-4-deoxy-L-arabinose--oxoglutarate aminotransferase	28	7	0	24	100	77.41935484	inf	1.23E-10	2.77E-07	9.25E-09	3	3	0	0.25	0.25
tarF		Teichoic acid poly(glycerol phosphate) polymerase	28	7	0	24	100	77.41935484	inf	1.23E-10	2.77E-07	9.25E-09	3	3	0	0.25	0.25
group_221	pspA	Phosphoserine phosphatase 1	1	26	27	5	3.571428571	16.12903226	0.007122507	1.31E-10	2.96E-07	9.54E-09	3	1	3	0.25	1
yyaP		putative protein YyaP	2	27	26	4	7.142857143	12.90322581	0.011396011	2.32E-10	5.26E-07	1.64E-08	3	1	2	1	1
group_88		hypothetical protein	24	2	4	29	85.71428571	93.5483871	87	2.47E-10	5.60E-07	1.70E-08	3	2	1	1	1
group_1701		hypothetical protein	28	8	0	23	100	74.19354839	inf	5.54E-10	1.25E-06	3.69E-08	2	2	0	0.5	0.5
pspA		Phosphoserine phosphatase 1	27	6	1	25	96.42857143	80.64516129	112.5	7.68E-10	1.74E-06	4.97E-08	3	3	1	0.25	1
bmrR_2		Multidrug-efflux transporter 1 regulator	8	31	20	0	28.57142857	0	0	1.11E-09	2.52E-06	6.99E-08	2	0	2	0.5	0.5
group_133		hypothetical protein	5	29	23	2	17.85714286	6.451612903	0.014992504	1.55E-09	3.52E-06	9.51E-08	3	1	3	0.25	1
group_171		hypothetical protein	28	9	0	22	100	70.96774194	inf	2.29E-09	5.19E-06	1.27E-07	2	2	0	0.5	0.5
group_1458	strH_2	Beta-N-acetylhexosaminidase	28	9	0	22	100	70.96774194	inf	2.29E-09	5.19E-06	1.27E-07	1	1	0	1	1
strH_3		Beta-N-acetylhexosaminidase	28	9	0	22	100	70.96774194	inf	2.29E-09	5.19E-06	1.27E-07	1	1	0	1	1
group_926	strH_1	Beta-N-acetylhexosaminidase	28	9	0	22	100	70.96774194	inf	2.29E-09	5.19E-06	1.27E-07	1	1	0	1	1
group_657		hypothetical protein	27	7	1	24	96.42857143	77.41935484	92.57142857	3.99E-09	9.02E-06	2.15E-07	3	3	0	0.25	0.25
group_687		hypothetical protein	28	10	0	21	100	67.74193548	inf	8.77E-09	1.99E-05	4.05E-07	2	2	0	0.5	0.5
group_873		hypothetical protein	28	10	0	21	100	67.74193548	inf	8.77E-09	1.99E-05	4.05E-07	2	2	0	0.5	0.5
toxB		Toxin B	28	10	0	21	100	67.74193548	inf	8.77E-09	1.99E-05	4.05E-07	1	1	0	1	1
group_2538		hypothetical protein	28	10	0	21	100	67.74193548	inf	8.77E-09	1.99E-05	4.05E-07	2	2	0	0.5	0.5
group_1310		hypothetical protein	0	21	28	10	0	32.25806452	0	8.77E-09	1.99E-05	4.05E-07	2	0	2	0.5	0.5
group_927		hypothetical protein	28	10	0	21	100	67.74193548	inf	8.77E-09	1.99E-05	4.05E-07	1	1	0	1	1
group_928		hypothetical protein	28	10	0	21	100	67.74193548	inf	8.77E-09	1.99E-05	4.05E-07	1	1	0	1	1
group_880		hypothetical protein	25	5	3	26	89.28571429	83.87096774	43.33333333	1.14E-08	2.58E-05	5.16E-07	3	2	1	1	1
ord		2,4-diaminopentanoate dehydrogenase	8	30	20	1	28.57142857	3.225806452	0.013333333	2.73E-08	6.19E-05	1.17E-06	3	1	2	1	1
prtP_1		PIII-type proteinase	20	1	8	30	71.42857143	96.77419355	75	2.73E-08	6.19E-05	1.17E-06	2	2	1	0.5	1
group_351	bmrR_2	Multidrug-efflux transporter 1 regulator	20	1	8	30	71.42857143	96.77419355	75	2.73E-08	6.19E-05	1.17E-06	3	2	1	1	1
group_343		hypothetical protein	0	20	28	11	0	35.48387097	0	3.14E-08	7.11E-05	1.25E-06	2	0	2	0.5	0.5
group_341		hypothetical protein	28	11	0	20	100	64.51612903	inf	3.14E-08	7.11E-05	1.25E-06	2	2	0	0.5	0.5
nahK_2		N-acetylhexosamine 1-kinase	28	11	0	20	100	64.51612903	inf	3.14E-08	7.11E-05	1.25E-06	2	2	0	0.5	0.5
group_520		hypothetical protein	28	11	0	20	100	64.51612903	inf	3.14E-08	7.11E-05	1.25E-06	2	2	0	0.5	0.5
group_5		hypothetical protein	26	7	2	24	92.85714286	77.41935484	44.57142857	3.70E-08	8.38E-05	1.42E-06	3	2	1	1	1
group_196		hypothetical protein	26	7	2	24	92.85714286	77.41935484	44.57142857	3.70E-08	8.38E-05	1.42E-06	3	3	0	0.25	0.25
group_1507		hypothetical protein	28	12	0	19	100	61.29032258	inf	1.06E-07	0.000239847	3.93E-06	1	1	0	1	1
group_323	lexA	LexA repressor	0	19	28	12	0	38.70967742	0	1.06E-07	0.000239847	3.93E-06	3	0	3	0.25	0.25
ulaA		Ascorbate-specific PTS system EIIC component	25	7	3	24	89.28571429	77.41935484	28.57142857	2.50E-07	0.000565199	9.12E-06	3	2	2	1	1
group_134		hypothetical protein	21	3	7	28	75	90.32258065	28	2.65E-07	0.000599091	9.51E-06	3	1	2	1	1
group_170		hypothetical protein	28	13	0	18	100	58.06451613	inf	3.39E-07	0.00076703	1.01E-05	2	2	0	0.5	0.5
tagD		Glycerol-3-phosphate cytidylyltransferase	0	18	28	13	0	41.93548387	0	3.39E-07	0.00076703	1.01E-05	3	0	3	0.25	0.25
group_1508		hypothetical protein	28	13	0	18	100	58.06451613	inf	3.39E-07	0.00076703	1.01E-05	1	1	0	1	1
noc_1		Nucleoid occlusion protein	28	13	0	18	100	58.06451613	inf	3.39E-07	0.00076703	1.01E-05	1	1	0	1	1
group_875		hypothetical protein	28	13	0	18	100	58.06451613	inf	3.39E-07	0.00076703	1.01E-05	2	2	0	0.5	0.5
cpsY		Exopolysaccharide phosphotransferase CpsY	28	13	0	18	100	58.06451613	inf	3.39E-07	0.00076703	1.01E-05	1	1	0	1	1
group_1676		hypothetical protein	28	13	0	18	100	58.06451613	inf	3.39E-07	0.00076703	1.01E-05	1	1	0	1	1
group_1675		hypothetical protein	28	13	0	18	100	58.06451613	inf	3.39E-07	0.00076703	1.01E-05	1	1	0	1	1
group_1036		putative ABC transporter permease	28	13	0	18	100	58.06451613	inf	3.39E-07	0.00076703	1.01E-05	1	1	0	1	1
group_1037		hypothetical protein	28	13	0	18	100	58.06451613	inf	3.39E-07	0.00076703	1.01E-05	1	1	0	1	1
lexA		LexA repressor	28	13	0	18	100	58.06451613	inf	3.39E-07	0.00076703	1.01E-05	3	3	0	0.25	0.25
kstR2		HTH-type transcriptional repressor KstR2	28	13	0	18	100	58.06451613	inf	3.39E-07	0.00076703	1.01E-05	1	1	0	1	1
ytrE		ABC transporter ATP-binding protein YtrE	28	13	0	18	100	58.06451613	inf	3.39E-07	0.00076703	1.01E-05	1	1	0	1	1
levS		Levansucrase	26	9	2	22	92.85714286	70.96774194	31.77777778	6.17E-07	0.001396672	1.79E-05	2	1	2	0.5	1
group_162		hypothetical protein	26	9	2	22	92.85714286	70.96774194	31.77777778	6.17E-07	0.001396672	1.79E-05	2	1	1	1	1
group_150	ulaA	Ascorbate-specific PTS system EIIC component	3	23	25	8	10.71428571	25.80645161	0.04173913	9.89E-07	0.002238936	2.83E-05	3	2	2	1	1
group_172		hypothetical protein	0	17	28	14	0	45.16129032	0	1.03E-06	0.002338631	2.89E-05	2	0	2	0.5	0.5
group_533		hypothetical protein	28	14	0	17	100	54.83870968	inf	1.03E-06	0.002338631	2.89E-05	2	2	0	0.5	0.5
rfbB		dTDP-glucose 4,6-dehydratase	24	7	4	24	85.71428571	77.41935484	20.57142857	1.33E-06	0.003015364	3.68E-05	3	3	1	0.25	1
epsN		Putative pyridoxal phosphate-dependent aminotransferase EpsN	1	19	27	12	3.571428571	38.70967742	0.023391813	1.52E-06	0.003445763	4.10E-05	3	1	3	0.25	1
ddl		D-alanine--D-alanine ligase	1	19	27	12	3.571428571	38.70967742	0.023391813	1.52E-06	0.003445763	4.10E-05	3	1	3	0.25	1
group_842	polC_2	DNA polymerase III PolC-type	23	6	5	25	82.14285714	80.64516129	19.16666667	1.55E-06	0.003506687	4.13E-05	3	2	2	1	1
group_230		hypothetical protein	26	10	2	21	92.85714286	67.74193548	27.3	2.21E-06	0.005003513	5.74E-05	2	1	2	0.5	1
group_1800		hypothetical protein	0	16	28	15	0	48.38709677	0	3.02E-06	0.00682963	5.74E-05	1	0	1	1	1
group_1802		hypothetical protein	0	16	28	15	0	48.38709677	0	3.02E-06	0.00682963	5.74E-05	1	0	1	1	1
group_229		hypothetical protein	0	16	28	15	0	48.38709677	0	3.02E-06	0.00682963	5.74E-05	3	0	3	0.25	0.25
group_557		hypothetical protein	0	16	28	15	0	48.38709677	0	3.02E-06	0.00682963	5.74E-05	1	0	1	1	1
group_1322		hypothetical protein	28	15	0	16	100	51.61290323	inf	3.02E-06	0.00682963	5.74E-05	2	2	0	0.5	0.5
group_869		hypothetical protein	28	15	0	16	100	51.61290323	inf	3.02E-06	0.00682963	5.74E-05	2	2	0	0.5	0.5
group_866		hypothetical protein	28	15	0	16	100	51.61290323	inf	3.02E-06	0.00682963	5.74E-05	2	2	0	0.5	0.5
group_669	nahK_2	N-acetylhexosamine 1-kinase	0	16	28	15	0	48.38709677	0	3.02E-06	0.00682963	5.74E-05	2	0	2	0.5	0.5
group_531		hypothetical protein	28	15	0	16	100	51.61290323	inf	3.02E-06	0.00682963	5.74E-05	2	2	0	0.5	0.5
group_535		hypothetical protein	28	15	0	16	100	51.61290323	inf	3.02E-06	0.00682963	5.74E-05	2	2	0	0.5	0.5
group_537		hypothetical protein	28	15	0	16	100	51.61290323	inf	3.02E-06	0.00682963	5.74E-05	2	2	0	0.5	0.5
group_129		hypothetical protein	28	15	0	16	100	51.61290323	inf	3.02E-06	0.00682963	5.74E-05	2	2	0	0.5	0.5
radD		Putative DNA repair helicase RadD	28	15	0	16	100	51.61290323	inf	3.02E-06	0.00682963	5.74E-05	2	2	0	0.5	0.5
group_339		hypothetical protein	28	15	0	16	100	51.61290323	inf	3.02E-06	0.00682963	5.74E-05	2	2	0	0.5	0.5
group_337		hypothetical protein	28	15	0	16	100	51.61290323	inf	3.02E-06	0.00682963	5.74E-05	2	2	0	0.5	0.5
group_529		hypothetical protein	28	15	0	16	100	51.61290323	inf	3.02E-06	0.00682963	5.74E-05	2	2	0	0.5	0.5
group_526		hypothetical protein	28	15	0	16	100	51.61290323	inf	3.02E-06	0.00682963	5.74E-05	2	2	0	0.5	0.5
group_1358		hypothetical protein	0	16	28	15	0	48.38709677	0	3.02E-06	0.00682963	5.74E-05	1	0	1	1	1
group_1455		hypothetical protein	0	16	28	15	0	48.38709677	0	3.02E-06	0.00682963	5.74E-05	1	0	1	1	1
group_246		hypothetical protein	28	15	0	16	100	51.61290323	inf	3.02E-06	0.00682963	5.74E-05	2	2	0	0.5	0.5
group_1799		hypothetical protein	0	16	28	15	0	48.38709677	0	3.02E-06	0.00682963	5.74E-05	1	0	1	1	1
group_1797	kstR2	HTH-type transcriptional repressor KstR2	0	16	28	15	0	48.38709677	0	3.02E-06	0.00682963	5.74E-05	1	0	1	1	1
group_1796		hypothetical protein	0	16	28	15	0	48.38709677	0	3.02E-06	0.00682963	5.74E-05	1	0	1	1	1
group_1367		hypothetical protein	0	16	28	15	0	48.38709677	0	3.02E-06	0.00682963	5.74E-05	1	0	1	1	1
bceA		Bacitracin export ATP-binding protein BceA	0	16	28	15	0	48.38709677	0	3.02E-06	0.00682963	5.74E-05	1	0	1	1	1
group_1318		hypothetical protein	28	15	0	16	100	51.61290323	inf	3.02E-06	0.00682963	5.74E-05	2	2	0	0.5	0.5
group_140		NAD(+)--arginine ADP-ribosyltransferase EFV	28	15	0	16	100	51.61290323	inf	3.02E-06	0.00682963	5.74E-05	2	2	0	0.5	0.5
group_1695		hypothetical protein	28	15	0	16	100	51.61290323	inf	3.02E-06	0.00682963	5.74E-05	2	2	0	0.5	0.5
group_1693		hypothetical protein	28	15	0	16	100	51.61290323	inf	3.02E-06	0.00682963	5.74E-05	2	2	0	0.5	0.5
group_1369		hypothetical protein	28	15	0	16	100	51.61290323	inf	3.02E-06	0.00682963	5.74E-05	2	2	0	0.5	0.5
group_1365	rihB	Pyrimidine-specific ribonucleoside hydrolase RihB	0	16	28	15	0	48.38709677	0	3.02E-06	0.00682963	5.74E-05	1	0	1	1	1
group_1366		hypothetical protein	0	16	28	15	0	48.38709677	0	3.02E-06	0.00682963	5.74E-05	1	0	1	1	1
group_107		hypothetical protein	0	16	28	15	0	48.38709677	0	3.02E-06	0.00682963	5.74E-05	1	0	1	1	1
group_1511		hypothetical protein	27	13	1	18	96.42857143	58.06451613	37.38461538	4.53E-06	0.010256317	8.55E-05	2	1	1	1	1
immR_2		HTH-type transcriptional regulator ImmR	21	5	7	26	75	83.87096774	15.6	6.07E-06	0.013740196	0.000113555	2	1	1	1	1
rihB		Pyrimidine-specific ribonucleoside hydrolase RihB	26	11	2	20	92.85714286	64.51612903	23.63636364	7.34E-06	0.016617379	0.000136208	2	2	1	0.5	1
group_84		hypothetical protein	28	16	0	15	100	48.38709677	inf	8.47E-06	0.019179877	0.000142073	2	2	0	0.5	0.5
group_87		hypothetical protein	0	15	28	16	0	51.61290323	0	8.47E-06	0.019179877	0.000142073	2	0	2	0.5	0.5
group_1801		hypothetical protein	0	15	28	16	0	51.61290323	0	8.47E-06	0.019179877	0.000142073	1	0	1	1	1
group_558		hypothetical protein	0	15	28	16	0	51.61290323	0	8.47E-06	0.019179877	0.000142073	1	0	1	1	1
ldhD_1		D-lactate dehydrogenase	28	16	0	15	100	48.38709677	inf	8.47E-06	0.019179877	0.000142073	1	1	0	1	1
group_244		hypothetical protein	28	16	0	15	100	48.38709677	inf	8.47E-06	0.019179877	0.000142073	2	2	0	0.5	0.5
degA		HTH-type transcriptional regulator DegA	28	16	0	15	100	48.38709677	inf	8.47E-06	0.019179877	0.000142073	1	1	0	1	1
group_1798		hypothetical protein	0	15	28	16	0	51.61290323	0	8.47E-06	0.019179877	0.000142073	1	0	1	1	1
group_1791	tarF	Teichoic acid poly(glycerol phosphate) polymerase	0	15	28	16	0	51.61290323	0	8.47E-06	0.019179877	0.000142073	3	0	3	0.25	0.25
group_1792		hypothetical protein	0	15	28	16	0	51.61290323	0	8.47E-06	0.019179877	0.000142073	3	0	3	0.25	0.25
group_1499		hypothetical protein	28	16	0	15	100	48.38709677	inf	8.47E-06	0.019179877	0.000142073	1	1	0	1	1
group_1588		hypothetical protein	28	16	0	15	100	48.38709677	inf	8.47E-06	0.019179877	0.000142073	2	2	0	0.5	0.5
group_50		hypothetical protein	0	15	28	16	0	51.61290323	0	8.47E-06	0.019179877	0.000142073	1	0	1	1	1
group_1348		hypothetical protein	0	14	28	17	0	54.83870968	0	2.30E-05	0.05197549	0.00036862	1	0	1	1	1
group_1785		hypothetical protein	0	14	28	17	0	54.83870968	0	2.30E-05	0.05197549	0.00036862	1	0	1	1	1
group_1357	cpsY	Exopolysaccharide phosphotransferase CpsY	0	14	28	17	0	54.83870968	0	2.30E-05	0.05197549	0.00036862	1	0	1	1	1
group_1359		hypothetical protein	0	14	28	17	0	54.83870968	0	2.30E-05	0.05197549	0.00036862	1	0	1	1	1
group_1311		hypothetical protein	0	14	28	17	0	54.83870968	0	2.30E-05	0.05197549	0.00036862	2	0	2	0.5	0.5
group_1744	degA	HTH-type transcriptional regulator DegA	0	14	28	17	0	54.83870968	0	2.30E-05	0.05197549	0.00036862	1	0	1	1	1
lepA		Elongation factor 4	16	31	12	0	57.14285714	0	0	2.72E-05	0.061523581	0.000433265	2	0	2	0.5	0.5
group_1035		hypothetical protein	26	13	2	18	92.85714286	58.06451613	18	3.16E-05	0.071551301	0.000500359	3	1	2	1	1
group_930		hypothetical protein	27	15	1	16	96.42857143	51.61290323	28.8	3.48E-05	0.078685612	0.000542659	1	1	1	1	1
group_111		hypothetical protein	1	16	27	15	3.571428571	48.38709677	0.034722222	3.48E-05	0.078685612	0.000542659	3	1	3	0.25	1
group_555		hypothetical protein	0	13	28	18	0	58.06451613	0	6.02E-05	0.136316953	0.000851981	1	0	1	1	1
group_47		hypothetical protein	0	13	28	18	0	58.06451613	0	6.02E-05	0.136316953	0.000851981	3	0	3	0.25	0.25
group_98		hypothetical protein	0	13	28	18	0	58.06451613	0	6.02E-05	0.136316953	0.000851981	1	0	1	1	1
group_92		hypothetical protein	0	13	28	18	0	58.06451613	0	6.02E-05	0.136316953	0.000851981	3	0	3	0.25	0.25
fixK		Nitrogen fixation regulation protein FixK	0	13	28	18	0	58.06451613	0	6.02E-05	0.136316953	0.000851981	1	0	1	1	1
group_539		hypothetical protein	28	18	0	13	100	41.93548387	inf	6.02E-05	0.136316953	0.000851981	2	2	0	0.5	0.5
cadA		putative cadmium-transporting ATPase	0	13	28	18	0	58.06451613	0	6.02E-05	0.136316953	0.000851981	1	0	1	1	1
group_127		hypothetical protein	28	18	0	13	100	41.93548387	inf	6.02E-05	0.136316953	0.000851981	2	2	0	0.5	0.5
copZ		Copper chaperone CopZ	0	13	28	18	0	58.06451613	0	6.02E-05	0.136316953	0.000851981	1	0	1	1	1
group_638		hypothetical protein	0	13	28	18	0	58.06451613	0	6.02E-05	0.136316953	0.000851981	2	0	2	0.5	0.5
group_46		hypothetical protein	0	13	28	18	0	58.06451613	0	6.02E-05	0.136316953	0.000851981	1	0	1	1	1
group_363		hypothetical protein	28	18	0	13	100	41.93548387	inf	6.02E-05	0.136316953	0.000851981	1	1	0	1	1
group_639		hypothetical protein	28	18	0	13	100	41.93548387	inf	6.02E-05	0.136316953	0.000851981	2	2	0	0.5	0.5
ebhA		hypothetical protein	0	13	28	18	0	58.06451613	0	6.02E-05	0.136316953	0.000851981	1	0	1	1	1
group_1697		hypothetical protein	28	18	0	13	100	41.93548387	inf	6.02E-05	0.136316953	0.000851981	2	2	0	0.5	0.5
group_3026		hypothetical protein	19	5	9	26	67.85714286	83.87096774	10.97777778	6.61E-05	0.149667078	0.000929609	3	2	1	1	1
group_288		hypothetical protein	20	6	8	25	71.42857143	80.64516129	10.41666667	7.43E-05	0.168164937	0.001031687	3	1	2	1	1
group_6		hypothetical protein	20	6	8	25	71.42857143	80.64516129	10.41666667	7.43E-05	0.168164937	0.001031687	2	1	2	0.5	1
group_1595		hypothetical protein	26	14	2	17	92.85714286	54.83870968	15.78571429	8.34E-05	0.188851854	0.001144557	3	1	2	1	1
group_34		hypothetical protein	2	17	26	14	7.142857143	45.16129032	0.063348416	8.34E-05	0.188851854	0.001144557	3	1	2	1	1
group_500		hypothetical protein	27	16	1	15	96.42857143	48.38709677	25.3125	9.03E-05	0.204433581	0.001224153	2	1	1	1	1
group_112		hypothetical protein	27	16	1	15	96.42857143	48.38709677	25.3125	9.03E-05	0.204433581	0.001224153	3	3	1	0.25	1
group_3022		hypothetical protein	13	1	15	30	46.42857143	96.77419355	26	0.000110238	0.249579442	0.001476801	2	1	1	1	1
group_472	lepA	Elongation factor 4	13	1	15	30	46.42857143	96.77419355	26	0.000110238	0.249579442	0.001476801	3	2	1	1	1
group_255		hypothetical protein	0	12	28	19	0	61.29032258	0	0.000153233	0.346919344	0.001948985	1	0	1	1	1
chbB_1		PTS system N,N'-diacetylchitobiose-specific EIIB component	28	19	0	12	100	38.70967742	inf	0.000153233	0.346919344	0.001948985	1	1	0	1	1
group_553		hypothetical protein	0	12	28	19	0	61.29032258	0	0.000153233	0.346919344	0.001948985	1	0	1	1	1
grdB		Glycine reductase complex component B subunit gamma	28	19	0	12	100	38.70967742	inf	0.000153233	0.346919344	0.001948985	1	1	0	1	1
licC_1		Lichenan permease IIC component	28	19	0	12	100	38.70967742	inf	0.000153233	0.346919344	0.001948985	1	1	0	1	1
group_248		hypothetical protein	0	12	28	19	0	61.29032258	0	0.000153233	0.346919344	0.001948985	1	0	1	1	1
group_517		hypothetical protein	0	12	28	19	0	61.29032258	0	0.000153233	0.346919344	0.001948985	1	0	1	1	1
group_516		hypothetical protein	0	12	28	19	0	61.29032258	0	0.000153233	0.346919344	0.001948985	1	0	1	1	1
licR_1		putative licABCH operon regulator	28	19	0	12	100	38.70967742	inf	0.000153233	0.346919344	0.001948985	1	1	0	1	1
brnQ_1		Branched-chain amino acid transport system 2 carrier protein	10	26	18	5	35.71428571	16.12903226	0.106837607	0.000191135	0.432728761	0.002417479	3	3	1	0.25	1
group_718		hypothetical protein	27	17	1	14	96.42857143	45.16129032	22.23529412	0.000225757	0.511114084	0.002839523	3	2	1	1	1
group_1596		hypothetical protein	25	14	3	17	89.28571429	54.83870968	10.11904762	0.000377012	0.853554991	0.004519281	3	1	2	1	1
ysdC_1		Putative aminopeptidase YsdC	28	20	0	11	100	35.48387097	inf	0.000379268	0.858663471	0.004519281	1	1	0	1	1
group_550		hypothetical protein	0	11	28	20	0	64.51612903	0	0.000379268	0.858663471	0.004519281	1	0	1	1	1
group_1296		hypothetical protein	0	11	28	20	0	64.51612903	0	0.000379268	0.858663471	0.004519281	1	0	1	1	1
group_1297		hypothetical protein	0	11	28	20	0	64.51612903	0	0.000379268	0.858663471	0.004519281	1	0	1	1	1
group_1343		hypothetical protein	0	11	28	20	0	64.51612903	0	0.000379268	0.858663471	0.004519281	2	0	2	0.5	0.5
mrr		Mrr restriction system protein	0	11	28	20	0	64.51612903	0	0.000379268	0.858663471	0.004519281	3	0	3	0.25	0.25
group_362		Putative dipeptidase	28	20	0	11	100	35.48387097	inf	0.000379268	0.858663471	0.004519281	1	1	0	1	1
group_1538		hypothetical protein	0	11	28	20	0	64.51612903	0	0.000379268	0.858663471	0.004519281	3	0	3	0.25	0.25
group_1537		hypothetical protein	0	11	28	20	0	64.51612903	0	0.000379268	0.858663471	0.004519281	3	0	3	0.25	0.25
kdgR_1		Transcriptional regulator KdgR	26	16	2	15	92.85714286	48.38709677	12.1875	0.000506865	1	0.005976788	2	1	2	0.5	1
group_233		hypothetical protein	26	16	2	15	92.85714286	48.38709677	12.1875	0.000506865	1	0.005976788	3	1	2	1	1
group_354	ysdC_2	Putative aminopeptidase YsdC	27	18	1	13	96.42857143	41.93548387	19.5	0.000544504	1	0.006387337	2	1	1	1	1
group_757	brnQ_2	Branched-chain amino acid transport system 2 carrier protein	18	6	10	25	64.28571429	80.64516129	7.5	0.000592932	1	0.006919573	3	1	3	0.25	1
group_302		hypothetical protein	8	23	20	8	28.57142857	25.80645161	0.139130435	0.00065719	1	0.007630145	3	1	2	1	1
group_3021		hypothetical protein	11	1	17	30	39.28571429	96.77419355	19.41176471	0.00074788	1	0.008594924	2	1	1	1	1
group_568	ord	2,4-diaminopentanoate dehydrogenase	11	1	17	30	39.28571429	96.77419355	19.41176471	0.00074788	1	0.008594924	3	2	1	1	1
recF_2		DNA replication and repair protein RecF	0	10	28	21	0	67.74193548	0	0.000914798	1	0.009769356	1	0	1	1	1
group_1807		hypothetical protein	0	10	28	21	0	67.74193548	0	0.000914798	1	0.009769356	1	0	1	1	1
group_1806		Putative prophage phiRv2 integrase	0	10	28	21	0	67.74193548	0	0.000914798	1	0.009769356	1	0	1	1	1
group_348	radD	Putative DNA repair helicase RadD	0	10	28	21	0	67.74193548	0	0.000914798	1	0.009769356	2	0	2	0.5	0.5
xerC_2		Putative prophage phiRv2 integrase	0	10	28	21	0	67.74193548	0	0.000914798	1	0.009769356	1	0	1	1	1
lytB_1		Putative endo-beta-N-acetylglucosaminidase	28	21	0	10	100	32.25806452	inf	0.000914798	1	0.009769356	1	1	0	1	1
lysA		Diaminopimelate decarboxylase	0	10	28	21	0	67.74193548	0	0.000914798	1	0.009769356	3	0	3	0.25	0.25
pglC		Undecaprenyl phosphate N,N'-diacetylbacillosamine 1-phosphate transferase	0	10	28	21	0	67.74193548	0	0.000914798	1	0.009769356	3	0	3	0.25	0.25
sau3AIR		Type-2 restriction enzyme Sau3AI	0	10	28	21	0	67.74193548	0	0.000914798	1	0.009769356	2	0	2	0.5	0.5
group_1810		hypothetical protein	0	10	28	21	0	67.74193548	0	0.000914798	1	0.009769356	1	0	1	1	1
group_1811		hypothetical protein	0	10	28	21	0	67.74193548	0	0.000914798	1	0.009769356	1	0	1	1	1
group_485	trpP	putative tryptophan transport protein	0	10	28	21	0	67.74193548	0	0.000914798	1	0.009769356	1	0	1	1	1
group_1732	lytB_2	Putative endo-beta-N-acetylglucosaminidase	0	10	28	21	0	67.74193548	0	0.000914798	1	0.009769356	1	0	1	1	1
group_1539		hypothetical protein	0	10	28	21	0	67.74193548	0	0.000914798	1	0.009769356	3	0	3	0.25	0.25
group_1362		hypothetical protein	0	10	28	21	0	67.74193548	0	0.000914798	1	0.009769356	1	0	1	1	1
group_334		hypothetical protein	26	17	2	14	92.85714286	45.16129032	10.70588235	0.001173974	1	0.012478299	3	3	1	0.25	1
lacF_1		PTS system lactose-specific EIIA component	27	19	1	12	96.42857143	38.70967742	17.05263158	0.0012695	1	0.013430598	1	1	1	1	1
walK		Sensor protein kinase WalK	12	26	16	5	42.85714286	16.12903226	0.144230769	0.001279102	1	0.013469246	3	1	2	1	1
group_95		hypothetical protein	21	10	7	21	75	67.74193548	6.3	0.001606527	1	0.016838778	2	1	1	1	1
group_303		hypothetical protein	20	9	8	22	71.42857143	70.96774194	6.111111111	0.001694222	1	0.017676121	3	2	1	1	1
group_164		hypothetical protein	19	8	9	23	67.85714286	74.19354839	6.069444444	0.001703618	1	0.017692618	3	1	3	0.25	1
group_369		hypothetical protein	13	27	15	4	46.42857143	12.90322581	0.128395062	0.001729063	1	0.017874877	3	1	2	1	1
group_177		hypothetical protein	0	9	28	22	0	70.96774194	0	0.002154041	1	0.020490544	1	0	1	1	1
group_886		hypothetical protein	0	9	28	22	0	70.96774194	0	0.002154041	1	0.020490544	1	0	1	1	1
group_1809		hypothetical protein	0	9	28	22	0	70.96774194	0	0.002154041	1	0.020490544	1	0	1	1	1
group_228		hypothetical protein	0	9	28	22	0	70.96774194	0	0.002154041	1	0.020490544	2	0	2	0.5	0.5
group_1243		hypothetical protein	28	22	0	9	100	29.03225806	inf	0.002154041	1	0.020490544	1	1	0	1	1
epsD		Putative glycosyltransferase EpsD	0	9	28	22	0	70.96774194	0	0.002154041	1	0.020490544	1	0	1	1	1
group_238		hypothetical protein	0	9	28	22	0	70.96774194	0	0.002154041	1	0.020490544	1	0	1	1	1
hhaIM		Modification methylase HhaI	0	9	28	22	0	70.96774194	0	0.002154041	1	0.020490544	2	0	2	0.5	0.5
group_1420		hypothetical protein	0	9	28	22	0	70.96774194	0	0.002154041	1	0.020490544	1	0	1	1	1
trpP		putative tryptophan transport protein	28	22	0	9	100	29.03225806	inf	0.002154041	1	0.020490544	1	1	0	1	1
group_1783		hypothetical protein	0	9	28	22	0	70.96774194	0	0.002154041	1	0.020490544	2	0	2	0.5	0.5
group_335		hypothetical protein	28	22	0	9	100	29.03225806	inf	0.002154041	1	0.020490544	1	1	0	1	1
group_635		hypothetical protein	28	22	0	9	100	29.03225806	inf	0.002154041	1	0.020490544	2	2	0	0.5	0.5
group_1223		hypothetical protein	28	22	0	9	100	29.03225806	inf	0.002154041	1	0.020490544	2	2	0	0.5	0.5
group_1355	epsD	Putative glycosyltransferase EpsD	0	9	28	22	0	70.96774194	0	0.002154041	1	0.020490544	3	0	3	0.25	0.25
group_2034	yxlF_1	putative ABC transporter ATP-binding protein YxlF	0	9	28	22	0	70.96774194	0	0.002154041	1	0.020490544	1	0	1	1	1
group_2032	pglC	Undecaprenyl phosphate N,N'-diacetylbacillosamine 1-phosphate transferase	0	9	28	22	0	70.96774194	0	0.002154041	1	0.020490544	1	0	1	1	1
group_1043		hypothetical protein	28	22	0	9	100	29.03225806	inf	0.002154041	1	0.020490544	1	1	0	1	1
group_2035		hypothetical protein	0	9	28	22	0	70.96774194	0	0.002154041	1	0.020490544	1	0	1	1	1
group_572		hypothetical protein	26	18	2	13	92.85714286	41.93548387	9.388888889	0.002616355	1	0.024784218	2	1	2	0.5	1
group_879		hypothetical protein	1	11	27	20	3.571428571	64.51612903	0.067340067	0.002865658	1	0.027032704	3	1	2	1	1
group_178		hypothetical protein	0	8	28	23	0	74.19354839	0	0.004959176	1	0.044203045	1	0	1	1	1
group_887		hypothetical protein	0	8	28	23	0	74.19354839	0	0.004959176	1	0.044203045	1	0	1	1	1
manZ_1		PTS system mannose-specific EIID component	28	23	0	8	100	25.80645161	inf	0.004959176	1	0.044203045	1	1	0	1	1
inlA_1		hypothetical protein	28	23	0	8	100	25.80645161	inf	0.004959176	1	0.044203045	1	1	0	1	1
group_349	radD	Putative DNA repair helicase RadD	0	8	28	23	0	74.19354839	0	0.004959176	1	0.044203045	2	0	2	0.5	0.5
group_1975		hypothetical protein	0	8	28	23	0	74.19354839	0	0.004959176	1	0.044203045	1	0	1	1	1
group_60		hypothetical protein	0	8	28	23	0	74.19354839	0	0.004959176	1	0.044203045	3	0	3	0.25	0.25
modC		Molybdenum import ATP-binding protein ModC	0	8	28	23	0	74.19354839	0	0.004959176	1	0.044203045	1	0	1	1	1
group_894		hypothetical protein	0	8	28	23	0	74.19354839	0	0.004959176	1	0.044203045	1	0	1	1	1
group_1421		hypothetical protein	0	8	28	23	0	74.19354839	0	0.004959176	1	0.044203045	1	0	1	1	1
levE_1		PTS system fructose-specific EIIB component	28	23	0	8	100	25.80645161	inf	0.004959176	1	0.044203045	1	1	0	1	1
group_326	dinB_2	DNA polymerase IV	0	8	28	23	0	74.19354839	0	0.004959176	1	0.044203045	2	0	2	0.5	0.5
group_1532		hypothetical protein	0	8	28	23	0	74.19354839	0	0.004959176	1	0.044203045	3	0	3	0.25	0.25
group_519		hypothetical protein	0	8	28	23	0	74.19354839	0	0.004959176	1	0.044203045	2	0	2	0.5	0.5
group_370		hypothetical protein	15	5	13	26	53.57142857	83.87096774	6	0.005198022	1	0.045970005	3	2	1	1	1
iphP_2		Tyrosine-protein phosphatase	13	26	15	5	46.42857143	16.12903226	0.166666667	0.005198022	1	0.045970005	3	1	3	0.25	1
group_26		hypothetical protein	2	12	26	19	7.142857143	61.29032258	0.121794872	0.005619479	1	0.049503893	3	1	3	0.25	1
group_175		hypothetical protein	4	15	24	16	14.28571429	51.61290323	0.177777778	0.006133015	1	0.053610599	3	3	2	0.25	1
group_1378		hypothetical protein	24	16	4	15	85.71428571	48.38709677	5.625	0.006133015	1	0.053610599	3	2	1	1	1
odh_2		Opine dehydrogenase	1	10	27	21	3.571428571	67.74193548	0.077777778	0.006270098	1	0.054388899	2	1	2	0.5	1
chmD		dTDP-4-oxo-6-deoxy-D-allose reductase	1	10	27	21	3.571428571	67.74193548	0.077777778	0.006270098	1	0.054388899	3	1	3	0.25	1
group_509	iphP_2	Tyrosine-protein phosphatase	15	6	13	25	53.57142857	80.64516129	4.807692308	0.007637134	1	0.065994162	3	3	1	0.25	1
argS		Arginine--tRNA ligase	22	31	6	0	78.57142857	0	0	0.008361321	1	0.071434078	3	0	3	0.25	0.25
group_205	natA_5	ABC transporter ATP-binding protein NatA	6	0	22	31	21.42857143	100	inf	0.008361321	1	0.071434078	3	3	0	0.25	0.25
group_452		hypothetical protein	22	31	6	0	78.57142857	0	0	0.008361321	1	0.071434078	3	0	3	0.25	0.25
group_159	walK	Sensor protein kinase WalK	16	7	12	24	57.14285714	77.41935484	4.571428571	0.008440749	1	0.07184156	3	2	1	1	1
group_89		hypothetical protein	3	13	25	18	10.71428571	58.06451613	0.166153846	0.008866673	1	0.075184073	3	3	1	0.25	1
group_3018		hypothetical protein	8	1	20	30	28.57142857	96.77419355	12	0.009821857	1	0.082664256	2	1	1	1	1
group_418		hypothetical protein	20	30	8	1	71.42857143	3.225806452	0.083333333	0.009821857	1	0.082664256	3	0	3	0.25	0.25
group_863		Endo-alpha-N-acetylgalactosaminidase	0	7	28	24	0	77.41935484	0	0.011178723	1	0.08727113	1	0	1	1	1
group_1684		hypothetical protein	0	7	28	24	0	77.41935484	0	0.011178723	1	0.08727113	2	0	2	0.5	0.5
group_291	dgaR	Transcriptional regulatory protein DagR	0	7	28	24	0	77.41935484	0	0.011178723	1	0.08727113	1	0	1	1	1
group_1010		hypothetical protein	28	24	0	7	100	22.58064516	inf	0.011178723	1	0.08727113	1	1	0	1	1
group_899		hypothetical protein	0	7	28	24	0	77.41935484	0	0.011178723	1	0.08727113	1	0	1	1	1
group_1654		hypothetical protein	0	7	28	24	0	77.41935484	0	0.011178723	1	0.08727113	2	0	2	0.5	0.5
cna_4		Collagen adhesin	0	7	28	24	0	77.41935484	0	0.011178723	1	0.08727113	1	0	1	1	1
group_820	ecfT	Energy-coupling factor transporter transmembrane protein EcfT	0	7	28	24	0	77.41935484	0	0.011178723	1	0.08727113	1	0	1	1	1
dinB_2		DNA polymerase IV	28	24	0	7	100	22.58064516	inf	0.011178723	1	0.08727113	2	2	0	0.5	0.5
group_1423		Anaerobic sulfatase-maturating enzyme	0	7	28	24	0	77.41935484	0	0.011178723	1	0.08727113	1	0	1	1	1
group_1422		hypothetical protein	0	7	28	24	0	77.41935484	0	0.011178723	1	0.08727113	1	0	1	1	1
group_1345		hypothetical protein	0	7	28	24	0	77.41935484	0	0.011178723	1	0.08727113	1	0	1	1	1
group_1733		hypothetical protein	0	7	28	24	0	77.41935484	0	0.011178723	1	0.08727113	1	0	1	1	1
group_1354		hypothetical protein	0	7	28	24	0	77.41935484	0	0.011178723	1	0.08727113	1	0	1	1	1
group_182		hypothetical protein	0	7	28	24	0	77.41935484	0	0.011178723	1	0.08727113	1	0	1	1	1
group_458		hypothetical protein	0	7	28	24	0	77.41935484	0	0.011178723	1	0.08727113	2	0	2	0.5	0.5
group_1772		hypothetical protein	0	7	28	24	0	77.41935484	0	0.011178723	1	0.08727113	1	0	1	1	1
group_2036		hypothetical protein	0	7	28	24	0	77.41935484	0	0.011178723	1	0.08727113	1	0	1	1	1
group_2038		hypothetical protein	0	7	28	24	0	77.41935484	0	0.011178723	1	0.08727113	1	0	1	1	1
group_564		hypothetical protein	0	7	28	24	0	77.41935484	0	0.011178723	1	0.08727113	1	0	1	1	1
group_1315		hypothetical protein	0	7	28	24	0	77.41935484	0	0.011178723	1	0.08727113	2	0	2	0.5	0.5
group_176		hypothetical protein	24	17	4	14	85.71428571	45.16129032	4.941176471	0.012325187	1	0.095890802	3	2	3	0.25	1
nosF		putative ABC transporter ATP-binding protein NosF	19	29	9	2	67.85714286	6.451612903	0.14559387	0.017745741	1	0.137120677	3	0	3	0.25	0.25
group_567	ord	2,4-diaminopentanoate dehydrogenase	9	2	19	29	32.14285714	93.5483871	6.868421053	0.017745741	1	0.137120677	2	1	1	1	1
group_660		Monoacylglycerol lipase	18	10	10	21	64.28571429	67.74193548	3.78	0.01940299	1	0.148643544	3	1	2	1	1
group_659		Monoacylglycerol lipase	10	21	18	10	35.71428571	32.25806452	0.264550265	0.01940299	1	0.148643544	3	2	1	1	1
group_259		hypothetical protein	23	31	5	0	82.14285714	0	0	0.019630927	1	0.148643544	3	0	3	0.25	0.25
group_1464		tRNA-Ser(cga)	23	31	5	0	82.14285714	0	0	0.019630927	1	0.148643544	3	0	3	0.25	0.25
group_188		hypothetical protein	23	31	5	0	82.14285714	0	0	0.019630927	1	0.148643544	3	0	3	0.25	0.25
rnr		Ribonuclease R	23	31	5	0	82.14285714	0	0	0.019630927	1	0.148643544	3	0	3	0.25	0.25
truB		tRNA pseudouridine synthase B	21	30	7	1	75	3.225806452	0.1	0.021511921	1	0.162343299	3	1	2	1	1
group_261		hypothetical protein	24	18	4	13	85.71428571	41.93548387	4.333333333	0.023750127	1	0.167442798	2	1	2	0.5	1
group_1390		hypothetical protein	0	6	28	25	0	80.64516129	0	0.02470225	1	0.167442798	1	0	1	1	1
group_15		hypothetical protein	0	6	28	25	0	80.64516129	0	0.02470225	1	0.167442798	1	0	1	1	1
group_1936		hypothetical protein	0	6	28	25	0	80.64516129	0	0.02470225	1	0.167442798	1	0	1	1	1
dgaR		Transcriptional regulatory protein DagR	28	25	0	6	100	19.35483871	inf	0.02470225	1	0.167442798	1	1	0	1	1
group_728		hypothetical protein	0	6	28	25	0	80.64516129	0	0.02470225	1	0.167442798	2	0	2	0.5	0.5
group_725		hypothetical protein	0	6	28	25	0	80.64516129	0	0.02470225	1	0.167442798	2	0	2	0.5	0.5
group_1335		hypothetical protein	0	6	28	25	0	80.64516129	0	0.02470225	1	0.167442798	2	0	2	0.5	0.5
group_784	lplJ	Lipoate-protein ligase LplJ	0	6	28	25	0	80.64516129	0	0.02470225	1	0.167442798	1	0	1	1	1
group_1650		hypothetical protein	0	6	28	25	0	80.64516129	0	0.02470225	1	0.167442798	3	0	3	0.25	0.25
group_544		hypothetical protein	0	6	28	25	0	80.64516129	0	0.02470225	1	0.167442798	2	0	2	0.5	0.5
group_20		hypothetical protein	0	6	28	25	0	80.64516129	0	0.02470225	1	0.167442798	1	0	1	1	1
group_123		hypothetical protein	0	6	28	25	0	80.64516129	0	0.02470225	1	0.167442798	2	0	2	0.5	0.5
artQ_1		Arginine transport system permease protein ArtQ	0	6	28	25	0	80.64516129	0	0.02470225	1	0.167442798	1	0	1	1	1
mcrB		5-methylcytosine-specific restriction enzyme B	0	6	28	25	0	80.64516129	0	0.02470225	1	0.167442798	1	0	1	1	1
group_1766		hypothetical protein	0	6	28	25	0	80.64516129	0	0.02470225	1	0.167442798	1	0	1	1	1
group_1768		hypothetical protein	0	6	28	25	0	80.64516129	0	0.02470225	1	0.167442798	1	0	1	1	1
group_1562		hypothetical protein	0	6	28	25	0	80.64516129	0	0.02470225	1	0.167442798	2	0	2	0.5	0.5
group_1560		hypothetical protein	0	6	28	25	0	80.64516129	0	0.02470225	1	0.167442798	2	0	2	0.5	0.5
group_1561		Single-stranded DNA-binding protein	0	6	28	25	0	80.64516129	0	0.02470225	1	0.167442798	2	0	2	0.5	0.5
lolD_1		Lipoprotein-releasing system ATP-binding protein LolD	28	25	0	6	100	19.35483871	inf	0.02470225	1	0.167442798	1	1	0	1	1
nylB		6-aminohexanoate-dimer hydrolase	0	6	28	25	0	80.64516129	0	0.02470225	1	0.167442798	2	0	2	0.5	0.5
group_575		hypothetical protein	28	25	0	6	100	19.35483871	inf	0.02470225	1	0.167442798	1	1	0	1	1
hin_2		hypothetical protein	0	6	28	25	0	80.64516129	0	0.02470225	1	0.167442798	1	0	1	1	1
hin		DNA-invertase hin	0	6	28	25	0	80.64516129	0	0.02470225	1	0.167442798	1	0	1	1	1
ecfT		Energy-coupling factor transporter transmembrane protein EcfT	28	25	0	6	100	19.35483871	inf	0.02470225	1	0.167442798	1	1	0	1	1
group_1579		hypothetical protein	28	25	0	6	100	19.35483871	inf	0.02470225	1	0.167442798	3	3	0	0.25	0.25
group_2037		hypothetical protein	0	6	28	25	0	80.64516129	0	0.02470225	1	0.167442798	1	0	1	1	1
group_1256		hypothetical protein	28	25	0	6	100	19.35483871	inf	0.02470225	1	0.167442798	1	1	0	1	1
group_1765		hypothetical protein	0	6	28	25	0	80.64516129	0	0.02470225	1	0.167442798	1	0	1	1	1
group_457		hypothetical protein	28	25	0	6	100	19.35483871	inf	0.02470225	1	0.167442798	2	2	0	0.5	0.5
group_1996		hypothetical protein	0	6	28	25	0	80.64516129	0	0.02470225	1	0.167442798	1	0	1	1	1
group_1995		hypothetical protein	0	6	28	25	0	80.64516129	0	0.02470225	1	0.167442798	1	0	1	1	1
group_862	glnQ_1	Glutamine transport ATP-binding protein GlnQ	0	6	28	25	0	80.64516129	0	0.02470225	1	0.167442798	1	0	1	1	1
group_37		hypothetical protein	10	3	18	28	35.71428571	90.32258065	5.185185185	0.026218998	1	0.177193467	3	1	2	1	1
group_124		hypothetical protein	1	8	27	23	3.571428571	74.19354839	0.106481481	0.02740025	1	0.184625492	3	1	3	0.25	1
group_120		hypothetical protein	13	23	15	8	46.42857143	25.80645161	0.301449275	0.035850568	1	0.240847731	3	1	3	0.25	1
group_3006		hypothetical protein	8	2	20	29	28.57142857	93.5483871	5.8	0.036310676	1	0.243217074	3	1	2	1	1
group_592		hypothetical protein	24	31	4	0	85.71428571	0	0	0.044987542	1	0.296295683	3	0	3	0.25	0.25
cna_2		Collagen adhesin	24	31	4	0	85.71428571	0	0	0.044987542	1	0.296295683	2	0	2	0.5	0.5
group_1566		hypothetical protein	24	31	4	0	85.71428571	0	0	0.044987542	1	0.296295683	2	0	2	0.5	0.5
group_3008		hypothetical protein	4	0	24	31	14.28571429	100	inf	0.044987542	1	0.296295683	1	1	0	1	1
murR		HTH-type transcriptional regulator MurR	24	31	4	0	85.71428571	0	0	0.044987542	1	0.296295683	3	0	3	0.25	0.25
group_655	argS	Arginine--tRNA ligase	6	1	22	30	21.42857143	96.77419355	8.181818182	0.04541281	1	0.296295683	3	3	0	0.25	0.25
group_2990		tRNA-His(gtg)	22	30	6	1	78.57142857	3.225806452	0.122222222	0.04541281	1	0.296295683	3	0	3	0.25	0.25
group_200		putative protein	6	1	22	30	21.42857143	96.77419355	8.181818182	0.04541281	1	0.296295683	2	2	1	0.5	1
group_451		hypothetical protein	6	1	22	30	21.42857143	96.77419355	8.181818182	0.04541281	1	0.296295683	3	3	0	0.25	0.25
